# Supplementary material for: Changes in Number and Antibacterial Activity of Silver Nanoparticles on the Surface of Suture Materials during Cyclic Freezing
Source: Nanomaterials (Basel). 2022 Mar 31;12(7):1164. doi: 10.3390/nano12071164 (PMC9000594; doi:10.3390/nano12071164)
Supplement: Supplementary file 1 [file nanomaterials-12-01164-s001.zip]

Archive with 1 entries (1 files):
- nanomaterials-1544924-supplementary.pdf
